# Supplementary material for: Genome-wide identification of exon extension/shrinkage events induced by splice-site-creating mutations
Source: RNA Biol. 2022 Nov 3;19(1):1143–52. doi: 10.1080/15476286.2022.2139111 (PMC9639565; doi:10.1080/15476286.2022.2139111)
Supplement: Supplemental Material [file KRNB_A_2139111_SM9431.xlsx]

## Sheet: 工作表1
Supplemental Table S1. List of exon extension events identified in this study and their associated SCMs
Chromosome	Direction	Splice site	Splice site position		Gene	SCM				PTC	Protein domain disruption	ClinVar
			Annotation	Extension		ID	Position	Ref	Alt
chr1	+	3'ss	1421162	1421159	ATAD3B	rs1622213	1421157	G	A	No PTC	Inter-domain region	Not in ClinVar
chr1	+	3'ss	11905604	11905592	NPPA-AS1	rs186245984	11905591	A	G	Not in CDS	-	Not in ClinVar
chr1	+	3'ss	109472323	109472316	GPSM2*	rs138132875	109472315	A	G	PTC in extended exon	-	Benign/Likely_benign
chr1	+	3'ss	218475636	218475627	RRP15	rs79780813	218475625	T	A	No PTC	Inter-domain region	Not in ClinVar
chr1	+	3'ss	219366424	219366413	LYPLAL1	rs200423210	219366411	G	A	PTC in extended exon	-	Not in ClinVar
chr1	+	3'ss	234509976	234509973	COA6*	rs73099933	234509972	A	G	No PTC	Inter-domain region	Benign
chr1	+	5'ss	242012518	242012539	EXO1	rs4149854	242012539	T	G	Not in CDS	-	Not in ClinVar
chr1	-	3'ss	19611608	19611625	AKR7A3	rs114042619	19611627	C	T	PTC in extended exon	-	Not in ClinVar
chr1	-	5'ss	201436614	201436594	PHLDA3	rs6693310	201436593	G	C	Not in CDS	-	Not in ClinVar
chr1	-	3'ss	226567865	226567874	PARP1	rs201739264	226567875	T	C	PTC in extended exon	-	Not in ClinVar
chr2	+	3'ss	101622421	101622406	RPL31	rs201840766	101622405	A	G	No PTC	Within domain	Not in ClinVar
chr2	+	3'ss	114353270	114353261	WASH2P	rs6720100	114353259	G	A	Not in CDS	-	Not in ClinVar
chr2	+	3'ss	128366283	128366274	MYO7B	rs17261971	128366272	G	A	No PTC	Inter-domain region	Not in ClinVar
chr2	+	3'ss	173486152	173486145	PDK1	rs34382224	173486143	G	A	Not in CDS	-	Not in ClinVar
chr2	+	3'ss	238671246	238671235	LRRFIP1	rs201565855	238671234	A	G	PTC in extended exon	-	Not in ClinVar
chr2	+	5'ss	242097277	242097346	PPP1R7	rs182423644	242097347	A	G	No PTC	Inter-domain region	Not in ClinVar
chr2	-	5'ss	263211	263182	SH3YL1	rs537324798	263181	T	C	Not in CDS	-	Not in ClinVar
chr2	-	3'ss	27355595	27355598	PREB	rs183904099	27355599	G	C	PTC in extended exon	-	Not in ClinVar
chr2	-	5'ss	160136272	160136254	WDSUB1	rs6707074	160136253	A	C	No PTC	Inter-domain region	Not in ClinVar
chr2	-	3'ss	228012300	228012303	COL4A4*	rs147186690	228012304	T	C	Not in CDS	-	Conflicting_interpretations_of_pathogenicity
chr2	-	3'ss	234758505	234758538	HJURP	rs685139	234758539	T	C	No PTC	Inter-domain region	Not in ClinVar
chr3	+	3'ss	42218306	42218304	TRAK1*	rs201156779	42218303	C	G	Not in CDS	-	Not in ClinVar
chr3	-	5'ss	13381354	13381347	NUP210	rs199614037	13381345	G	A	PTC by frameshift	-	Not in ClinVar
chr3	-	3'ss	39141994	39141997	GORASP1	rs115727365	39141999	C	T	No PTC	Inter-domain region	Benign
chr3	-	3'ss	58835135	58835137	C3orf67	rs201242090	58835138	A	C	PTC in extended exon	-	Not in ClinVar
chr3	-	5'ss	196669031	196668973	NCBP2	rs73891595	196668972	G	C	Not in CDS	-	Not in ClinVar
chr3	-	3'ss	197408238	197408247	RUBCN*	rs186962874	197408249	C	T	No PTC	Inter-domain region	Not in ClinVar
chr4	+	5'ss	17841832	17841858	NCAPG	rs116325004	17841859	A	G	PTC by frameshift	-	Not in ClinVar
chr4	+	3'ss	106819058	106819055	NPNT	rs34712979	106819053	G	A	No PTC	Inter-domain region	Not in ClinVar
chr4	-	3'ss	123814380	123814383	NUDT6	rs45625032	123814385	G	T	No PTC	Inter-domain region	Not in ClinVar
chr4	-	3'ss	186085333	186085348	CFAP97	rs199986721	186085349	T	C	No PTC	Inter-domain region	Not in ClinVar
chr5	+	3'ss	122940418	122940415	CSNK1G3	rs184548649	122940414	A	G	No PTC	Within domain	Not in ClinVar
chr5	+	3'ss	134193047	134193044	C5orf24	rs78987868	134193043	T	G	No PTC	Inter-domain region	Not in ClinVar
chr5	+	3'ss	153432480	153432473	MFAP3	rs150483475	153432472	A	G	PTC in extended exon	-	Not in ClinVar
chr5	+	3'ss	176079744	176079739	TSPAN17	rs191378931	176079738	C	G	PTC by frameshift	-	Not in ClinVar
chr5	-	5'ss	6623327	6623324	NSUN2*	rs149276590	6623319	T	C	No PTC	Inter-domain region	Likely_benign
chr5	-	3'ss	49707217	49707220	EMB	rs200680116	49707221	T	C	No PTC	Inter-domain region	Not in ClinVar
chr5	-	3'ss	77860694	77860707	LHFPL2	rs182035057	77860708	T	C	Not in CDS	-	Not in ClinVar
chr5	-	5'ss	122035352	122035341	LINC02201	rs17149537	122035339	G	A	Not in CDS	-	Not in ClinVar
chr5	-	3'ss	176936658	176936665	DOK3	rs375407747	176936667	C	T	Not in CDS	-	Not in ClinVar
chr6	+	3'ss	13620440	13620434	NOL7	rs141203899	13620433	T	G	Not in CDS	-	Not in ClinVar
chr6	+	5'ss	33053666	33053683	HLA-DPB1*	rs9277471	33053682	G	A	No PTC	Inter-domain region	Not in ClinVar
chr6	+	3'ss	74210297	74210291	MTO1*	rs73452515	74210290	T	G	PTC in extended exon	-	Benign
chr6	+	3'ss	130343372	130343366	L3MBTL3	rs7752599	130343365	A	G	Not in CDS	-	Not in ClinVar
chr6	-	3'ss	33271766	33271779	TAPBP*	rs73741554	33271780	T	C	No PTC	Inter-domain region	Benign
chr7	+	5'ss	2282610	2282616	NUDT1	rs545229815	2282618	C	T	Not in CDS	-	Not in ClinVar
chr7	+	5'ss	76631638	76631663	DTX2P1-UPK3BP1-PMS2P11	rs117530218	76631665	C	T	Not in CDS	-	Not in ClinVar
chr7	-	3'ss	44114129	44114141	POLM	rs3218663	44114143	C	T	No PTC	Inter-domain region	Not in ClinVar
chr7	-	5'ss	92195328	92195290	FAM133B	rs115025261	92195287	C	T	PTC in extended exon	-	Not in ClinVar
chr8	+	3'ss	27293260	27293236	PTK2B	rs138045483	27293234	G	A	No PTC	Inter-domain region	Not in ClinVar
chr8	-	3'ss	8999178	8999186	PPP1R3B	rs330924	8999187	G	C	Not in CDS	-	Not in ClinVar
chr8	-	3'ss	28226082	28226096	ZNF395	rs116974061	28226097	T	C	Not in CDS	-	Not in ClinVar
chr8	-	3'ss	97270928	97270947	MTERF3	rs111855567	97270949	C	T	Not in CDS	-	Not in ClinVar
chr8	-	3'ss	143365846	143365848	TSNARE1	rs201624997	143365849	G	C	PTC in extended exon	-	Not in ClinVar
chr8	-	3'ss	145659662	145659665	TONSL*	rs371409579	145659667	G	T	No PTC	Inter-domain region	Not in ClinVar
chr9	+	3'ss	20822988	20822973	FOCAD	rs199712187	20822972	C	G	No PTC	Within domain	Not in ClinVar
chr9	+	5'ss	140083717	140083731	SSNA1	rs184867945	140083733	C	T	PTC by frameshift	-	Not in ClinVar
chr9	-	5'ss	136214777	136214769	MED22	rs587758476	136214770	C	T	Not in CDS	-	Not in ClinVar
chr10	-	3'ss	76993983	76993986	COMTD1	rs372819631	76993988	G	T	No PTC	Within domain	Not in ClinVar
chr11	+	3'ss	43911275	43911257	ALKBH3	rs150554870	43911256	A	G	No PTC	Inter-domain region	Not in ClinVar
chr11	+	3'ss	58391507	58391503	ZFP91-CNTF	rs1800169	58391501	G	A	Not in CDS	-	Benign
chr11	+	3'ss	58949212	58949208	DTX4	rs199904268	58949198	T	A	PTC in extended exon	-	Not in ClinVar
chr11	+	3'ss	58949212	58949208	DTX4	rs202222554	58949206	T	A	PTC in extended exon	-	Not in ClinVar
chr11	+	3'ss	72537748	72537740	ATG16L2	rs142632291	72537738	C	A	PTC in extended exon	-	Not in ClinVar
chr11	+	5'ss	118955776	118955791	HMBS*	rs199862927	118955796	C	G	No PTC	Inter-domain region	Not in ClinVar
chr11	+	3'ss	118981271	118981265	C2CD2L	rs77672284	118981263	G	A	No PTC	Within domain	Benign
chr11	-	3'ss	61081441	61081459	DDB1	rs28720305	61081460	T	C	No PTC	Inter-domain region	Not in ClinVar
chr11	-	3'ss	72423613	72423619	ARAP1	rs540883016	72423621	C	T	No PTC	Inter-domain region	Not in ClinVar
chr11	-	3'ss	72466187	72466198	STARD10	rs200821855	72466200	C	T	PTC in extended exon	-	Not in ClinVar
chr11	-	5'ss	77850540	77850519	ALG8*	rs10793289	77850517	C	A	PTC in extended exon	-	Benign
chr11	-	3'ss	125443470	125443472	STT3A-AS1	rs1284352	125443473	A	C	Not in CDS	-	Not in ClinVar
chr12	+	5'ss	31255954	31255986	DDX11*	rs58929360	31255988	A	C	Not in CDS	-	Not in ClinVar
chr12	+	3'ss	56975183	56975180	RBMS2	rs189413693	56975178	G	A	No PTC	Inter-domain region	Not in ClinVar
chr12	+	5'ss	57883754	57883763	MARS1*	rs74832951	57883768	A	G	PTC in extended exon	-	Likely_benign
chr12	+	3'ss	64814133	64814113	XPOT	rs186931568	64814112	A	G	PTC in extended exon	-	Not in ClinVar
chr12	-	5'ss	56814353	56814323	TIMELESS	rs72480405	56814321	G	A	No PTC	Within domain	Not in ClinVar
chr12	-	5'ss	121881483	121881442	KDM2B	rs144617330	121881440	G	A	PTC in extended exon	-	Not in ClinVar
chr12	-	5'ss	133214600	133214598	POLE*	rs5744973	133214596	G	A	PTC by frameshift	-	Benign
chr13	+	3'ss	45953330	45953322	TPT1-AS1	rs55885295	45953307	C	T	Not in CDS	-	Not in ClinVar
chr13	+	3'ss	45953330	45953322	TPT1-AS1	rs61603041	45953311	A	G	Not in CDS	-	Not in ClinVar
chr13	+	3'ss	45953330	45953322	TPT1-AS1	rs112045601	45953324	C	A	Not in CDS	-	Not in ClinVar
chr13	+	3'ss	45953330	45953322	TPT1-AS1	rs184678225	45953320	C	A	Not in CDS	-	Not in ClinVar
chr13	-	3'ss	25030616	25030630	PARP4	rs183346283	25030632	C	T	PTC in extended exon	-	Not in ClinVar
chr13	-	3'ss	52345631	52345636	DHRS12	rs2296028	52345637	G	C	PTC in extended exon	-	Not in ClinVar
chr14	+	3'ss	23240477	23240450	OXA1L	rs201460507	23240449	A	G	No PTC	Inter-domain region	Not in ClinVar
chr14	+	5'ss	74960548	74960577	ISCA2*	rs192066294	74960579	G	T	PTC in extended exon	-	Likely_benign
chr14	-	3'ss	21860105	21860121	CHD8*	rs201423012	21860123	C	T	PTC in extended exon	-	Not in ClinVar
chr14	-	3'ss	24975810	24975813	CMA1	rs5248	24975814	T	C	No PTC	Inter-domain region	Not in ClinVar
chr14	-	3'ss	60616835	60616880	DHRS7	rs34583017	60616886	C	T	Not in CDS	-	Not in ClinVar
chr14	-	5'ss	75139534	75139530	AREL1	rs73301905	75139525	T	C	Not in CDS	-	Not in ClinVar
chr15	+	3'ss	45954153	45954141	SQOR	rs143200108	45954140	C	G	No PTC	Inter-domain region	Not in ClinVar
chr16	+	5'ss	2011292	2011320	NDUFB10	rs77110262	2011321	A	G	PTC in extended exon	-	Not in ClinVar
chr16	+	3'ss	29857184	29857174	MVP	rs199826595	29857172	C	A	PTC in extended exon	-	Not in ClinVar
chr16	+	3'ss	30678240	30678237	FBRS	rs199809792	30678235	G	A	No PTC	Within domain	Not in ClinVar
chr16	+	3'ss	77770547	77770545	NUDT7	rs13338208	77770544	T	G	No PTC	Inter-domain region	Not in ClinVar
chr16	+	3'ss	89804214	89804169	ZNF276	rs201316239	89804166	G	A	No PTC	Inter-domain region	Uncertain_significance
chr16	-	5'ss	30596488	30596430	ZNF785	rs139963083	30596429	T	C	PTC by frameshift	-	Not in ClinVar
chr16	-	5'ss	70548238	70548222	COG4*	rs74324138	70548219	A	T	PTC by frameshift	-	Benign
chr16	-	5'ss	75579250	75579226	TMEM231*	rs192191142	75579225	G	C	Not in CDS	-	Not in ClinVar
chr16	-	3'ss	87764250	87764265	KLHDC4	rs9934565	87764267	A	T	No PTC	Inter-domain region	Not in ClinVar
chr17	+	3'ss	16366481	16366476	SNHG29	rs73980139	16366475	A	G	Not in CDS	-	Not in ClinVar
chr17	+	3'ss	18604670	18604659	TRIM16L	rs199950941	18604658	A	G	Not in CDS	-	Not in ClinVar
chr17	+	3'ss	25973573	25973570	LGALS9	rs143698718	25973569	A	G	No PTC	Inter-domain region	Not in ClinVar
chr17	+	3'ss	38990634	38990631	TMEM99	rs576992093	38990630	A	G	Not in CDS	-	Not in ClinVar
chr17	+	3'ss	76420142	76420135	PGS1	rs142983650	76420133	G	A	Not in CDS	-	Not in ClinVar
chr17	-	3'ss	41622735	41622738	ETV4	rs2271959	41622740	G	T	No PTC	Inter-domain region	Benign
chr17	-	5'ss	74469334	74469329	RHBDF2*	rs200007588	74469327	G	A	PTC by frameshift	-	Benign
chr17	-	3'ss	74477627	74477639	RHBDF2*	rs140030695	74477641	C	T	Not in CDS	-	Not in ClinVar
chr17	-	5'ss	76113883	76113874	TMC6*	rs143140501	76113872	G	A	PTC in extended exon	-	Benign/Likely_benign
chr19	+	3'ss	5690517	5690510	RPL36	rs201910502	5690509	G	C	Not in CDS	-	Not in ClinVar
chr19	+	5'ss	9939069	9939090	UBL5	rs10413737	9939092	C	T	No PTC	Inter-domain region	Not in ClinVar
chr19	+	5'ss	9939069	9939093	UBL5	rs10413737	9939092	C	T	No PTC	Inter-domain region	Not in ClinVar
chr19	+	3'ss	10394805	10394794	ICAM1*	rs1799969	10394792	G	A	PTC in extended exon	-	Not in ClinVar
chr19	+	3'ss	17286472	17286469	MYO9B*	rs199841902	17286467	G	A	No PTC	Inter-domain region	Not in ClinVar
chr19	+	3'ss	18047219	18047185	CCDC124	rs535400103	18047183	G	A	Not in CDS	-	Not in ClinVar
chr19	+	3'ss	39110977	39110967	EIF3K	rs2232998	39110966	T	G	PTC in extended exon	-	Not in ClinVar
chr19	+	3'ss	42409912	42409864	ARHGEF1*	rs11881932	42409862	G	A	No PTC	Inter-domain region	Not in ClinVar
chr19	+	3'ss	44677013	44676990	ZNF226	rs192506439	44676989	A	G	PTC in extended exon	-	Not in ClinVar
chr19	-	3'ss	1627420	1627421	TCF3*	rs41275842	1627422	T	C	PTC in extended exon	-	Benign
chr19	-	3'ss	4454090	4454102	UBXN6	rs117885408	4454104	G	T	No PTC	Inter-domain region	Not in ClinVar
chr19	-	5'ss	10226643	10226617	EIF3G	rs146113547	10226613	C	T	No PTC	Inter-domain region	Not in ClinVar
chr19	-	5'ss	36234710	36234653	U2AF1L4	rs17638853	36234652	T	C	Not in CDS	-	Not in ClinVar
chr19	-	3'ss	50864397	50864408	NAPSA	rs149356441	50864409	T	C	PTC in extended exon	-	Not in ClinVar
chr20	-	5'ss	5922597	5922564	TRMT6	rs115034066	5922559	T	C	Not in CDS	-	Not in ClinVar
chr20	+	3'ss	43601942	43601924	STK4*	rs910671	43601921	G	T	Not in CDS	-	Not in ClinVar
chr21	-	3'ss	33694254	33694260	URB1	rs192443308	33694262	C	T	PTC in extended exon	-	Not in ClinVar
chr22	+	5'ss	35816005	35816013	MCM5*	rs2307338	35816015	C	T	PTC in extended exon	-	Benign
chr22	-	3'ss	51065480	51065510	ARSA*	rs6151413	51065524	C	A	No PTC	Inter-domain region	Not in ClinVar
* : The genes known to cause genetic disorders listed in the OMIM database

## Sheet: 工作表2
Supplemental Table S2. List of exon shrinkage events identified in this study and their associated SCMs
Chromosome	Direction	Splice site	Splice site position		Gene	SCM				PTC	Protein domain disruption	ClinVar
			Annotation	Shrinkage		ID	Position	Ref	Alt
chr1	+	5'ss	12061611	12061596	MFN2*	rs41278632	12061598	C	T	No PTC	Inter-domain region	Benign/Likely_benign
chr1	+	3'ss	28862774	28862783	RCC1	rs140360948	28862781	G	A	No PTC	Inter-domain region	Not in ClinVar
chr1	+	3'ss	44438087	44438107	DPH2	rs149715554	44438105	G	A	PTC in shrinked exon	-	Not in ClinVar
chr1	+	3'ss	46739296	46739329	RAD54L*	rs28363239	46739327	G	A	No PTC	Inter-domain region	Not in ClinVar
chr1	+	5'ss	54519431	54519417	TCEANC2	rs557106687	54519419	G	T	Not in CDS	-	Not in ClinVar
chr1	+	3'ss	59548240	59548301	LINC01358	rs184292322	59548300	C	G	Not in CDS	-	Not in ClinVar
chr1	+	5'ss	192606790	192606786	RGS13	rs12023294	192606787	C	G	Not in CDS	-	Not in ClinVar
chr1	+	5'ss	229781716	229781668	URB2	rs187075884	229781670	C	T	No PTC	Inter-domain region	Not in ClinVar
chr1	+	5'ss	230825899	230825874	COG2*	rs138149289	230825876	C	T	PTC by frameshift	-	Likely_benign
chr1	-	3'ss	8075752	8075751	ERRFI1	rs75953552	8075753	C	T	Not in CDS	-	Not in ClinVar
chr1	-	5'ss	45469732	45469772	HECTD3	rs201935586	45469773	C	T	PTC by frameshift	-	Not in ClinVar
chr1	-	3'ss	54511459	54511456	TMEM59	rs115595072	54511457	A	C	No PTC	Within domain	Not in ClinVar
chr1	-	5'ss	63922805	63922816	ITGB3BP	rs12747542	63922813	C	T	Not in CDS	-	Not in ClinVar
chr1	-	5'ss	114443858	114443899	AP4B1*	rs17464525	114443899	G	A	PTC by frameshift	-	Benign
chr1	-	5'ss	114443858	114443901	AP4B1*	rs17464525	114443899	G	A	PTC by frameshift	-	Benign
chr1	-	5'ss	114447564	114447611	AP4B1*	rs189306022	114447611	T	C	Not in CDS	-	Benign
chr1	-	3'ss	161094316	161094311	DEDD	rs148972875	161094313	C	T	Not in CDS	-	Not in ClinVar
chr1	-	5'ss	174128025	174128029	RABGAP1L-DT	rs145971269	174128028	T	C	Not in CDS	-	Not in ClinVar
chr1	-	5'ss	224495693	224495699	NVL	rs35095827	224495698	T	C	No PTC	Inter-domain region	Not in ClinVar
chr1	-	3'ss	234582721	234582718	TARBP1	rs139816698	234582720	C	T	No PTC	Inter-domain region	Not in ClinVar
chr1	-	3'ss	247007230	247007218	AHCTF1	rs148600466	247007232	T	A	No PTC	Inter-domain region	Not in ClinVar
chr2	+	5'ss	27259654	27259649	TMEM214	rs570147656	27259650	C	G	PTC by frameshift	-	Not in ClinVar
chr2	+	3'ss	33752204	33752242	RASGRP3	rs142000180	33752240	G	A	PTC in shrinked exon	-	Not in ClinVar
chr2	+	5'ss	61389744	61389724	C2orf74	rs565619614	61389729	T	G	PTC by frameshift	-	Not in ClinVar
chr2	+	5'ss	75186019	75185854	POLE4	rs12366	75185856	G	T	No PTC	Inter-domain region	Not in ClinVar
chr2	+	5'ss	85646367	85646273	SH2D6	rs75817601	85646276	C	G	Not in CDS	-	Not in ClinVar
chr2	+	5'ss	85806997	85806967	VAMP8	rs58824535	85806968	C	G	No PTC	Inter-domain region	Not in ClinVar
chr2	+	5'ss	128945188	128945184	UGGT1	rs200062024	128945186	A	T	No PTC	Inter-domain region	Not in ClinVar
chr2	+	5'ss	159499211	159499112	PKP4	rs144866707	159499113	A	G	No PTC	Within domain	Not in ClinVar
chr2	+	3'ss	219525030	219525031	BCS1L*	rs77595651	219525029	G	A	Not in CDS	-	Benign
chr2	+	3'ss	221315323	221315443	ENSG00000239498	rs56245622	221315429	A	C	Not in CDS	-	Not in ClinVar
chr2	-	5'ss	36825020	36825210	FEZ2	rs572818838	36825205	G	C	PTC in shrinked exon	-	Not in ClinVar
chr2	-	5'ss	70314205	70314216	PCBP1-AS1	rs111940323	70314215	T	C	Not in CDS	-	Not in ClinVar
chr2	-	5'ss	122489672	122489690	NIFK	rs61740132	122489685	T	C	No PTC	Within domain	Not in ClinVar
chr2	-	5'ss	135635090	135635094	CCNT2-AS1	rs79922300	135635093	T	C	Not in CDS	-	Not in ClinVar
chr2	-	3'ss	160746888	160746885	LY75-CD302	rs116546543	160746886	T	C	No PTC	Inter-domain region	Not in ClinVar
chr2	-	3'ss	163138055	163137878	IFIH1*	rs147000317	163137881	C	A	No PTC	Within domain	Benign
chr3	+	5'ss	9868924	9868728	ARPC4-TTLL3	rs116221350	9868730	C	T	PTC by frameshift	-	Not in ClinVar
chr3	+	5'ss	50295146	50295124	GNAI2*	rs200506702	50295126	G	T	Not in CDS	-	Not in ClinVar
chr3	+	3'ss	127965679	127965687	EEFSEC	rs199938947	127965678	G	T	PTC in shrinked exon	-	Not in ClinVar
chr3	+	5'ss	139063560	139063537	MRPS22*	rs543125170	139063538	A	G	PTC by frameshift	-	Not in ClinVar
chr3	+	5'ss	156544898	156544614	LEKR1	rs6767106	156544618	G	A	Not in CDS	-	Not in ClinVar
chr3	+	5'ss	171830380	171830356	FNDC3B	rs202093397	171830361	A	G	No PTC	Inter-domain region	Not in ClinVar
chr3	+	3'ss	196444680	196444714	PIGX	rs116452718	196444711	A	C	Not in CDS	-	Not in ClinVar
chr3	-	5'ss	4459694	4459698	SUMF1*	rs138045351	4459697	T	C	PTC by frameshift	-	Likely_benign
chr3	-	5'ss	13361263	13361269	NUP210	rs199955751	13361270	G	T	No PTC	Inter-domain region	Not in ClinVar
chr3	-	3'ss	48510972	48510969	SHISA5	rs115077448	48510971	C	T	No PTC	Within domain	Not in ClinVar
chr3	-	5'ss	52437154	52437189	BAP1*	rs116604051	52437187	G	A	PTC by frameshift	-	Conflicting_interpretations_of_pathogenicity
chr3	-	5'ss	75484069	75484166	FAM86DP	rs61032550	75484164	C	A	Not in CDS	-	Not in ClinVar
chr3	-	3'ss	138291774	138291759	CEP70	rs142932502	138291761	C	T	Not in CDS	-	Not in ClinVar
chr3	-	5'ss	196668806	196668973	NCBP2	rs73891595	196668972	G	C	No PTC	Inter-domain region	Not in ClinVar
chr4	+	3'ss	673703	673704	MYL5	rs149764161	673702	G	A	PTC in shrinked exon	-	Not in ClinVar
chr4	+	5'ss	674376	674371	MYL5	rs75817957	674373	A	T	PTC by frameshift	-	Not in ClinVar
chr4	+	5'ss	1341548	1341291	UVSSA*	rs71614967	1341291	A	G	Not in CDS	-	Not in ClinVar
chr4	+	5'ss	44693816	44693709	GUF1*	rs112026924	44693710	A	G	PTC by frameshift	-	Benign
chr4	+	3'ss	119517067	119517068	LOC729218	rs4001379	119517066	G	A	Not in CDS	-	Not in ClinVar
chr4	+	5'ss	128886761	128886757	ABHD18	rs529651312	128886759	C	T	Not in CDS	-	Not in ClinVar
chr4	-	3'ss	3949947	3949937	FAM86EP	rs188770383	3949948	C	T	Not in CDS	-	Not in ClinVar
chr4	-	5'ss	36586287	36586301	LINC02505	rs115021464	36586300	T	C	Not in CDS	-	Not in ClinVar
chr4	-	5'ss	103748584	103748646	UBE2D3	rs72931876	103748644	G	A	Not in CDS	-	Not in ClinVar
chr4	-	3'ss	104081936	104081918	CENPE*	rs61744934	104081920	C	T	No PTC	Inter-domain region	Benign
chr4	-	5'ss	144105661	144105759	LOC105377623	rs139536777	144105757	G	A	Not in CDS	-	Not in ClinVar
chr5	+	5'ss	31538796	31538727	C5orf22	rs147678231	31538729	C	T	No PTC	Within domain	Not in ClinVar
chr5	+	3'ss	118573017	118573027	DMXL1	rs201663793	118573014	A	G	PTC in shrinked exon	-	Not in ClinVar
chr5	-	3'ss	60195554	60195542	ERCC8*	rs201464610	60195555	C	A	No PTC	Inter-domain region	Not in ClinVar
chr5	-	3'ss	60195554	60195545	ERCC8*	rs201464610	60195555	C	A	No PTC	Inter-domain region	Not in ClinVar
chr5	-	5'ss	76787995	76788068	WDR41	rs202104824	76788066	G	A	No PTC	Inter-domain region	Not in ClinVar
chr5	-	5'ss	133655049	133655133	CDKL3	rs547133985	133655128	A	C	No PTC	Inter-domain region	Not in ClinVar
chr5	-	5'ss	150564983	150565008	CCDC69	rs73796622	150565006	G	A	PTC by frameshift	-	Not in ClinVar
chr5	-	3'ss	179227597	179227586	MGAT4B	rs146310078	179227588	C	T	PTC in shrinked exon	-	Not in ClinVar
chr6	+	5'ss	3004493	3004450	NQO2	rs58717109	3004454	G	A	Not in CDS	-	Not in ClinVar
chr6	+	3'ss	29910534	29910583	HLA-A*	rs1059423	29910581	C	A	PTC in shrinked exon	-	Not in ClinVar
chr6	+	3'ss	29910534	29910583	HLA-A*	rs1059426	29910583	C	T	PTC in shrinked exon	-	Not in ClinVar
chr6	+	5'ss	30689675	30689574	TUBB*	rs145807661	30689576	C	T	Not in CDS	-	Not in ClinVar
chr6	+	3'ss	32610729	32610935	HLA-DQA1*	rs3667	32610934	A	G	Not in CDS	-	Not in ClinVar
chr6	+	5'ss	32826282	32826265	PSMB9*	rs17213861	32826267	C	T	PTC by frameshift	-	Not in ClinVar
chr6	+	3'ss	74207459	74207488	MTO1*	rs147990749	74207487	A	G	PTC in shrinked exon	-	Benign/Likely_benign
chr6	+	5'ss	88313246	88313201	ORC3	rs2307365	88313204	C	A	No PTC	Within domain	Not in ClinVar
chr6	+	3'ss	109480472	109480552	CEP57L1	rs61743585	109480542	A	T	PTC in shrinked exon	-	Not in ClinVar
chr6	+	3'ss	112418244	112418291	FAM229B	rs77432232	112418289	G	A	Not in CDS	-	Not in ClinVar
chr6	-	5'ss	24666926	24667096	TDP2*	rs199980848	24667094	C	A	No PTC	Inter-domain region	Not in ClinVar
chr6	+	3'ss	32610729	32610935	HLA-DQA1*	rs1130151	32610935	A	G	Not in CDS	-	Not in ClinVar
chr6	+	3'ss	32610729	32610936	HLA-DQA1*	rs1130151	32610935	A	G	Not in CDS	-	Not in ClinVar
chr6	-	3'ss	31632780	31632684	GPANK1	rs2295665	31632686	C	T	Not in CDS	-	Not in ClinVar
chr6	-	5'ss	32906461	32906654	HLA-DMB	rs17617333	32906652	T	A	PTC by frameshift	-	Not in ClinVar
chr6	-	5'ss	32935922	32936124	HLA-DMA	rs59576053	32936120	C	T	Not in CDS	-	Not in ClinVar
chr6	-	5'ss	41039335	41039344	OARD1	rs115107332	41039342	C	A	No PTC	Inter-domain region	Not in ClinVar
chr6	-	5'ss	44095081	44095090	MRPL14	rs567286221	44095088	G	A	Not in CDS	-	Not in ClinVar
chr6	-	3'ss	52142486	52142398	MCM3	rs2307323	52142400	C	T	PTC in shrinked exon	-	Not in ClinVar
chr7	+	5'ss	2282683	2282616	NUDT1	rs545229815	2282618	C	T	No PTC	Inter-domain region	Not in ClinVar
chr7	-	3'ss	75630320	75630265	STYXL1	rs8565	75630274	T	C	PTC in shrinked exon	-	Not in ClinVar
chr7	-	3'ss	75630320	75630273	STYXL1	rs8565	75630274	T	C	PTC in shrinked exon	-	Not in ClinVar
chr7	+	5'ss	99954506	99954455	STAG3L5P-PVRIG2P-PILRB	rs41280971	99954457	G	T	Not in CDS	-	Not in ClinVar
chr7	+	3'ss	135269580	135269658	NUP205*	rs58392569	135269655	T	C	No PTC	Within domain	Benign
chr7	+	3'ss	135269580	135269658	NUP205*	rs61459701	135269656	G	A	No PTC	Within domain	Benign
chr7	-	5'ss	1513804	1513860	INTS1*	rs373457992	1513858	G	A	PTC by frameshift	-	Not in ClinVar
chr7	-	3'ss	30216598	30216304	ENSG00000227017	rs79436073	30216306	C	T	Not in CDS	-	Not in ClinVar
chr7	-	5'ss	44161881	44161934	POLD2	rs138216631	44161933	T	C	Not in CDS	-	Not in ClinVar
chr7	-	5'ss	55594428	55594460	VOPP1	rs141739538	55594459	T	C	Not in CDS	-	Not in ClinVar
chr7	-	5'ss	97483892	97483896	ASNS*	rs201394816	97483895	T	C	PTC by frameshift	-	Not in ClinVar
chr8	-	5'ss	28304688	28304741	FBXO16	rs201413261	28304740	T	C	No PTC	Inter-domain region	Not in ClinVar
chr8	-	5'ss	144679049	144679087	EEF1D	rs138998808	144679086	T	C	Not in CDS	-	Not in ClinVar
chr8	-	5'ss	145738601	145738826	RECQL4*	rs35215952	145738827	C	T	Not in CDS	-	Benign/Likely_benign
chr9	+	3'ss	376210	376213	DOCK8*	rs144130312	376212	A	G	No PTC	Inter-domain region	Likely_benign
chr9	+	5'ss	6718981	6718101	ENSG00000225489	rs13286577	6718102	A	G	Not in CDS	-	Not in ClinVar
chr9	+	3'ss	66468617	66468630	LINC01410	rs10481791	66468619	C	G	Not in CDS	-	Not in ClinVar
chr9	+	5'ss	95831430	95831423	SUSD3	rs554305422	95831424	A	G	PTC by frameshift	-	Not in ClinVar
chr9	+	5'ss	95841884	95841840	SUSD3	rs146086851	95841846	C	T	PTC by frameshift	-	Not in ClinVar
chr9	+	3'ss	123931889	123931894	CNTRL	rs201079043	123931892	G	A	PTC in shrinked exon	-	Not in ClinVar
chr9	-	3'ss	98208673	98208672	PTCH1*	rs189667531	98208674	C	T	Not in CDS	-	Not in ClinVar
chr9	-	3'ss	140008480	140008469	DPP7	rs138978681	140008471	C	T	No PTC	Within domain	Not in ClinVar
chr10	+	5'ss	92660425	92660389	RPP30	rs149301882	92660390	A	G	No PTC	Inter-domain region	Not in ClinVar
chr10	+	5'ss	102133769	102133475	OLMALINC	rs191083144	102133478	G	A	Not in CDS	-	Not in ClinVar
chr10	+	3'ss	124793872	124793877	ACADSB*	rs201096948	124793871	G	A	PTC in shrinked exon	-	Not in ClinVar
chr10	+	3'ss	127434276	127434405	EDRF1	rs199534470	127434403	G	A	No PTC	Inter-domain region	Not in ClinVar
chr10	-	3'ss	46344360	46344327	AGAP4	rs138199868	46344329	C	T	Not in CDS	-	Not in ClinVar
chr10	-	5'ss	51593304	51593504	TIMM23	rs184758401	51593502	G	A	Not in CDS	-	Not in ClinVar
chr10	-	5'ss	52383467	52383638	SGMS1	rs140858507	52383635	G	T	Not in CDS	-	Not in ClinVar
chr10	-	5'ss	73975540	73975594	ASCC1*	rs12218638	73975593	T	C	Not in CDS	-	Not in ClinVar
chr10	-	5'ss	75148070	75148091	ANXA7	rs370894790	75148091	G	C	No PTC	Inter-domain region	Not in ClinVar
chr10	-	5'ss	97442408	97442424	TCTN3*	rs200151165	97442422	G	A	PTC by frameshift	-	Not in ClinVar
chr10	-	3'ss	99439672	99439670	AVPI1	rs3818780	99439673	C	G	Not in CDS	-	Not in ClinVar
chr10	-	5'ss	102016019	102016047	CWF19L1*	rs2270962	102016044	C	T	PTC by frameshift	-	Likely_benign
chr11	+	5'ss	2923948	2923825	SLC22A18*	rs367035	2923826	A	G	Not in CDS	-	Benign
chr11	+	3'ss	9801923	9801926	SBF2-AS1*	rs3751000	9801925	T	G	Not in CDS	-	Benign
chr11	+	3'ss	34129758	34129764	NAT10	rs182044669	34129763	A	G	Not in CDS	-	Not in ClinVar
chr11	+	5'ss	34133770	34133753	NAT10	rs141468393	34133755	C	T	PTC by frameshift	-	Not in ClinVar
chr11	+	5'ss	64107798	64107736	CCDC88B	rs663743	64107735	G	A	No PTC	Inter-domain region	Not in ClinVar
chr11	+	5'ss	64854080	64854059	ZFPL1	rs190675725	64854061	C	T	No PTC	Inter-domain region	Not in ClinVar
chr11	+	3'ss	71162736	71162790	ENSG00000254682	rs75466119	71162789	A	G	Not in CDS	-	Not in ClinVar
chr11	+	3'ss	118952169	118952174	VPS11*	rs15818	118952173	A	G	PTC in shrinked exon	-	Benign
chr11	+	5'ss	118955867	118955791	HMBS*	rs199862927	118955796	C	G	Not in CDS	-	Not in ClinVar
chr11	-	5'ss	34909840	34909853	APIP	rs201251506	34909851	T	A	PTC by frameshift	-	Not in ClinVar
chr11	-	5'ss	60709507	60709522	SLC15A3	rs78193365	60709520	C	A	No PTC	Inter-domain region	Not in ClinVar
chr11	-	5'ss	63993522	63993534	TRPT1	rs2429457	63993534	G	C	Not in CDS	-	Not in ClinVar
chr11	-	3'ss	71728873	71728867	NUMA1*	rs139891320	71728869	C	T	No PTC	Inter-domain region	Not in ClinVar
chr11	-	3'ss	105880837	105880825	MSANTD4	rs200213533	105880839	T	C	No PTC	Inter-domain region	Not in ClinVar
chr11	-	3'ss	117693432	117693428	FXYD6-FXYD2*	rs146614981	117693430	C	T	No PTC	Inter-domain region	Benign/Likely_benign
chr12	+	5'ss	9801529	9800924	LOC374443	ss1388109980	9800926	C	T	Not in CDS	-	Not in ClinVar
chr12	+	5'ss	52464026	52463821	ATG101	rs140198628	52463822	C	G	Not in CDS	-	Not in ClinVar
chr12	+	5'ss	113860282	113860238	SDSL	rs113624133	113860240	C	T	Not in CDS	-	Not in ClinVar
chr12	+	5'ss	125478549	125478520	BRI3BP	rs143382069	125478522	C	T	PTC by frameshift	-	Not in ClinVar
chr12	-	5'ss	10746380	10746470	KLRA1P	rs146728016	10746469	T	C	Not in CDS	-	Not in ClinVar
chr12	-	5'ss	25148741	25148756	C12orf77	rs116035579	25148754	C	T	No PTC	Inter-domain region	Not in ClinVar
chr12	-	3'ss	109042626	109042611	CORO1C	rs75283310	109042612	T	C	No PTC	Within domain	Not in ClinVar
chr12	+	3'ss	113357194	113357195	OAS1	rs10774671	113357193	G	A	No PTC	Inter-domain region	Benign/Likely_benign
chr12	+	3'ss	113357194	113357202	OAS1	rs10774671	113357193	G	A	No PTC	Inter-domain region	Benign/Likely_benign
chr12	-	5'ss	127216889	127216910	LINC00944	rs7133178	127216908	G	A	Not in CDS	-	Not in ClinVar
chr13	+	5'ss	95275554	95275393	GPR180	rs139988296	95275394	A	G	PTC by frameshift	-	Not in ClinVar
chr14	+	5'ss	24563342	24563338	NRL*	rs4982857	24563339	A	G	PTC by frameshift	-	Not in ClinVar
chr14	+	5'ss	35452421	35452184	SRP54*	rs534176093	35452189	C	G	Not in CDS	-	Not in ClinVar
chr14	-	3'ss	23245145	23245135	SLC7A7*	rs146582474	23245147	T	A	PTC in shrinked exon	-	Pathogenic
chr14	-	5'ss	23374545	23374550	RBM23	rs192103859	23374548	G	A	PTC by frameshift	-	Not in ClinVar
chr14	-	3'ss	35231429	35231072	BAZ1A	rs116014422	35231078	G	A	No PTC	Inter-domain region	Not in ClinVar
chr14	-	3'ss	64954775	64954701	ZBTB25	rs147617886	64954703	C	T	PTC in shrinked exon	-	Not in ClinVar
chr14	-	3'ss	73711952	73711943	PAPLN-AS1	rs61986932	73711953	C	A	Not in CDS	-	Not in ClinVar
chr14	-	5'ss	106518808	106518840	IGHV3-7	rs561620977	106518838	T	A	PTC by frameshift	-	Not in ClinVar
chr15	+	3'ss	25334761	25334881	SNHG14	rs549701525	25334879	C	A	Not in CDS	-	Not in ClinVar
chr15	+	3'ss	52353496	52353499	MAPK6	rs35697691	52353498	C	G	No PTC	Inter-domain region	Not in ClinVar
chr15	-	3'ss	23326158	23326103	HERC2P2	rs557923149	23326105	C	T	Not in CDS	-	Not in ClinVar
chr15	-	5'ss	78295647	78295765	TBC1D2B	rs138988358	78295765	T	C	PTC by frameshift	-	Likely_benign
chr15	-	5'ss	101814797	101814818	SELENOS	rs79140824	101814816	C	A	No PTC	Within domain	Benign
chr16	+	3'ss	602863	602909	CAPN15	rs190813599	602907	G	A	PTC by frameshift	-	Not in ClinVar
chr16	+	5'ss	1837832	1837682	NUBP2	rs149434317	1837683	A	G	No PTC	Within domain	Not in ClinVar
chr16	-	3'ss	8954166	8954072	CARHSP1	rs1677487	8954081	A	G	Not in CDS	-	Not in ClinVar
chr16	-	3'ss	8954166	8954075	CARHSP1	rs1677487	8954081	A	G	Not in CDS	-	Not in ClinVar
chr16	+	3'ss	28845386	28845417	ATXN2L	rs149839980	28845415	G	A	PTC in shrinked exon	-	Not in ClinVar
chr16	+	5'ss	57609004	57608999	ADGRG5	rs16957788	57609000	C	G	No PTC	Inter-domain region	Not in ClinVar
chr16	+	3'ss	69967873	69967939	WWP2	rs190041711	69967937	G	A	No PTC	Within domain	Not in ClinVar
chr16	+	5'ss	81832587	81832500	PLCG2*	rs79105869	81832503	G	A	Not in CDS	-	Not in ClinVar
chr16	+	3'ss	83994174	83994250	OSGIN1	rs62640906	83994249	C	G	PTC in shrinked exon	-	Not in ClinVar
chr16	+	3'ss	85838543	85838546	COX4I1	rs147346083	85838545	A	G	No PTC	Inter-domain region	Not in ClinVar
chr16	+	5'ss	87435887	87435861	MAP1LC3B	rs145476799	87435862	A	G	PTC by frameshift	-	Not in ClinVar
chr16	+	5'ss	88871075	88871015	CDT1*	rs142692932	88871016	A	G	No PTC	Inter-domain region	Benign
chr16	+	5'ss	89660566	89660510	CPNE7	rs602001	89660511	C	G	Not in CDS	-	Not in ClinVar
chr16	-	3'ss	188333	188301	NPRL3*	rs79312083	188303	A	T	Not in CDS	-	Not in ClinVar
chr16	-	3'ss	3447744	3447671	ZSCAN32	rs145008432	3447673	C	T	Not in CDS	-	Not in ClinVar
chr16	-	3'ss	5145515	5145513	EEF2KMT	rs369661556	5145516	C	G	PTC in shrinked exon	-	Not in ClinVar
chr16	-	3'ss	11933842	11933742	RSL1D1	rs34999527	11933743	C	A	PTC in shrinked exon	-	Not in ClinVar
chr16	-	3'ss	23080937	23076140	USP31	rs186817441	23076141	T	C	No PTC	Inter-domain region	Not in ClinVar
chr16	-	5'ss	31519395	31519679	C16orf58	rs142946872	31519676	A	T	PTC by frameshift	-	Not in ClinVar
chr16	-	5'ss	67434860	67434868	ZDHHC1	rs201140096	67434863	T	C	PTC by frameshift	-	Not in ClinVar
chr16	-	3'ss	70515390	70515332	COG4*	rs150547677	70515334	C	T	PTC in shrinked exon	-	Benign
chr16	-	3'ss	74920294	74920291	WDR59	rs138813730	74920293	C	T	No PTC	Inter-domain region	Not in ClinVar
chr16	-	5'ss	80574502	80574706	LOC102724084	rs75009985	80574704	C	A	Not in CDS	-	Not in ClinVar
chr17	+	5'ss	4047299	4046883	CYB5D2	rs117988471	4046885	A	T	PTC by frameshift	-	Not in ClinVar
chr17	+	5'ss	4908295	4908265	KIF1C*	rs79290524	4908266	C	G	No PTC	Within domain	Likely_benign
chr17	+	5'ss	7123365	7123350	ACADVL*	rs2230179	7123352	C	T	No PTC	Inter-domain region	Benign
chr17	+	5'ss	17046079	17046075	MPRIP	rs143411460	17046077	C	T	PTC by frameshift	-	Not in ClinVar
chr17	+	5'ss	42786207	42786206	DBF4B	rs34198215	42786208	G	T	PTC by frameshift	-	Not in ClinVar
chr17	+	3'ss	48632853	48632901	SPATA20	rs142331675	48632884	G	C	No PTC	Inter-domain region	Not in ClinVar
chr17	+	3'ss	66364689	66364692	ARSG*	rs1558876	66364691	C	G	No PTC	Inter-domain region	Benign
chr17	+	3'ss	66364689	66364695	ARSG*	rs1558876	66364691	C	G	No PTC	Inter-domain region	Benign
chr17	+	5'ss	74734058	74734000	MFSD11	rs237055	74734002	C	T	Not in CDS	-	Not in ClinVar
chr17	+	5'ss	75138832	75138798	SEC14L1	rs567308764	75138798	A	G	Not in CDS	-	Not in ClinVar
chr17	-	3'ss	1437515	1437512	PITPNA	rs200617729	1437513	T	C	No PTC	Within domain	Not in ClinVar
chr17	-	5'ss	17942195	17942196	ATPAF2*	rs147941728	17942194	C	A	No PTC	Inter-domain region	Uncertain_significance
chr17	-	3'ss	26898206	26898164	PIGS*	rs147358449	26898166	C	T	No PTC	Within domain	Not in ClinVar
chr17	-	3'ss	33772712	33771827	SLFN13	rs114590820	33771829	G	T	Not in CDS	-	Not in ClinVar
chr17	-	3'ss	38064467	38064454	GSDMB	rs11078928	38064469	T	C	PTC by frameshift	-	Not in ClinVar
chr17	-	3'ss	41102745	41102735	PTGES3L-AARSD1	rs200712342	41102746	C	A	PTC in shrinked exon	-	Not in ClinVar
chr17	-	3'ss	46257610	46257517	SKAP1	rs35288886	46257518	T	C	No PTC	Inter-domain region	Not in ClinVar
chr17	-	3'ss	79182822	79182812	CEP131	rs200585487	79182824	T	A	PTC by frameshift	-	Not in ClinVar
chr17	-	3'ss	79182822	79182819	CEP131	rs200585487	79182824	T	A	No PTC	Inter-domain region	Not in ClinVar
chr18	+	5'ss	13760207	13760143	RNMT	rs560579518	13760144	A	G	Not in CDS	-	Not in ClinVar
chr18	+	3'ss	39623697	39623708	PIK3C3	rs201615084	39623696	G	C	PTC in shrinked exon	-	Not in ClinVar
chr18	+	5'ss	54353263	54353248	WDR7	rs200841310	54353249	A	G	No PTC	Inter-domain region	Not in ClinVar
chr19	+	3'ss	1080681	1080683	ARHGAP45	rs150294461	1080681	G	A	PTC in shrinked exon	-	Not in ClinVar
chr19	+	5'ss	10221542	10221541	PPAN-P2RY11	rs140273376	10221543	G	T	PTC by frameshift	-	Not in ClinVar
chr19	+	3'ss	16265209	16265213	HSH2D	rs190808280	16265211	G	A	PTC by frameshift	-	Not in ClinVar
chr19	+	5'ss	33865519	33865321	CEBPG	rs79824755	33865323	G	T	Not in CDS	-	Not in ClinVar
chr19	+	3'ss	35506728	35506731	GRAMD1A	rs2290647	35506729	G	A	No PTC	Inter-domain region	Not in ClinVar
chr19	+	5'ss	37482201	37482150	ZNF568	rs1667354	37482151	A	G	No PTC	Within domain	Not in ClinVar
chr19	+	5'ss	39398299	39398120	NFKBIB	rs78597201	39398122	C	T	PTC by frameshift	-	Not in ClinVar
chr19	+	5'ss	39421811	39421751	MRPS12	rs550472130	39421752	C	G	Not in CDS	-	Not in ClinVar
chr19	+	3'ss	48255769	48255772	NOP53	rs143683088	48255770	G	A	No PTC	Within domain	Not in ClinVar
chr19	-	5'ss	51307829	51308094	C19orf48	rs2247289	51308092	C	A	Not in CDS	-	Not in ClinVar
chr19	+	5'ss	52882793	52882791	ZNF880	rs148533394	52882793	C	T	Not in CDS	-	Not in ClinVar
chr19	+	5'ss	58817582	58817577	ZNF8-ERVK3-1	rs78980001	58817578	A	G	Not in CDS	-	Not in ClinVar
chr19	-	3'ss	1627425	1627421	TCF3*	rs41275842	1627422	T	C	PTC in shrinked exon	-	Benign
chr19	-	3'ss	5785802	5785770	DUS3L	rs201402518	5785772	C	T	No PTC	Inter-domain region	Not in ClinVar
chr19	-	5'ss	6478948	6478980	DENND1C	rs181545248	6478978	G	A	PTC by frameshift	-	Not in ClinVar
chr19	-	5'ss	6733179	6733213	GPR108	rs149463372	6733211	G	A	PTC by frameshift	-	Not in ClinVar
chr19	-	3'ss	12874245	12874244	HOOK2	rs137907268	12874246	C	T	PTC in shrinked exon	-	Not in ClinVar
chr19	-	5'ss	33130262	33130290	ANKRD27	rs201026675	33130288	G	A	PTC by frameshift	-	Not in ClinVar
chr19	-	3'ss	51322605	51322604	KLK1*	rs200913858	51322606	C	T	PTC in shrinked exon	-	Not in ClinVar
chr20	+	3'ss	1106141	1106145	PSMF1	rs35517343	1106143	G	A	PTC in shrinked exon	-	Benign
chr20	+	5'ss	3785327	3785295	CDC25B	rs146399677	3785297	C	T	PTC by frameshift	-	Not in ClinVar
chr20	+	3'ss	5939174	5939175	MCM8*	rs151001578	5939173	G	A	PTC in shrinked exon	-	Not in ClinVar
chr20	+	5'ss	30327424	30327146	TPX2	rs562868160	30327147	C	G	Not in CDS	-	Not in ClinVar
chr20	+	5'ss	54967769	54967707	CSTF1	rs35594166	54967709	C	T	Not in CDS	-	Not in ClinVar
chr21	+	3'ss	47016305	47016306	LINC01694	rs76214688	47016304	G	A	Not in CDS	-	Not in ClinVar
chr22	+	5'ss	22049785	22049778	PPIL2	rs12484060	22049783	C	T	Not in CDS	-	Not in ClinVar
chr22	+	5'ss	22049785	22049781	PPIL2	rs12484060	22049783	C	T	Not in CDS	-	Not in ClinVar
chr22	+	3'ss	30823158	30823252	MTFP1	rs9606726	30823250	G	A	PTC in shrinked exon	-	Not in ClinVar
chr22	+	3'ss	38212574	38212590	GCAT	rs55855419	38212588	G	A	No PTC	Inter-domain region	Not in ClinVar
chr22	+	5'ss	43557196	43557154	TSPO	rs142445069	43557156	C	T	No PTC	Within domain	Not in ClinVar
chr22	+	5'ss	46450833	46450610	PRR34-AS1	rs12158831	46450616	G	T	Not in CDS	-	Not in ClinVar
chr22	-	3'ss	21363742	21363738	TUBA3FP	rs2075276	21363744	T	C	Not in CDS	-	Not in ClinVar
chr22	-	5'ss	25755794	25755883	LRP5L	rs58905020	25755885	C	T	PTC by frameshift	-	Not in ClinVar
chr22	-	5'ss	25755794	25755883	LRP5L	rs61365646	25755880	C	T	PTC by frameshift	-	Not in ClinVar
chr22	-	3'ss	29727905	29727874	AP1B1*	rs2857465	29727886	T	C	PTC in shrinked exon	-	Not in ClinVar
chr22	-	3'ss	42321558	42321519	TNFRSF13C*	rs140406834	42321521	C	T	No PTC	Inter-domain region	Likely_benign
* : The genes known to cause genetic disorders listed in the OMIM database
